# Supplementary material for: Dek504 Encodes a Mitochondrion-Targeted E+-Type Pentatricopeptide Repeat Protein Essential for RNA Editing and Seed Development in Maize
Source: Int J Mol Sci. 2022 Feb 24;23(5):2513. doi: 10.3390/ijms23052513 (PMC8910059; doi:10.3390/ijms23052513)
Supplement: Supplementary file 1 [file ijms-23-02513-s001.zip]

Archive with 2 entries (2 files):
- Supplemental Figure.pdf
- Supplymental table_dek504 2022-02-12.xlsx
