# Supplementary material for: Dek504 Encodes a Mitochondrion-Targeted E+-Type Pentatricopeptide Repeat Protein Essential for RNA Editing and Seed Development in Maize
Source: Int J Mol Sci. 2022 Feb 24;23(5):2513. doi: 10.3390/ijms23052513 (PMC8910059; doi:10.3390/ijms23052513)
Supplement: Supplementary file 1 [file ijms-23-02513-s001.zip › Supplymental table_dek504 2022-02-12.xlsx]

## Sheet: Table S1
Table S1. List of PPR proteins are involved in RNA editing of maize organelles.
Gene id	Protein	Type	Target organelle	RNA editing at more than 5 sites (Yes or No)	Editing sites	Interaction protein	Published year	Reference
Zm00001d007100	SMK1	E	mitochondrial	No	nad7-836		2014	Li, Xiao‐Jie, et al., 2014
Zm00001d008298	EMP7	E	mitochondrial	No	ccmF(N) -1553		2015	Sun, Feng, et al., 2015
Zm00001d053802	DEK10	E	mitochondrial	No	nad3-61, nad3-62, and cox2-550		2017	Qi, Weiwei, et al., 2017
Zm00001d041326	DEK53	E	mitochondrial	Yes	ccmB-424 completely lost，over 60 mitochondrial C targets affected	ZmMORF1	2020	Dai, Dawei, et al., 2020
Zm00001d049196	SMK4	E	mitochondrial	No	cox1-1489		2020	Wang, Hong‐Chun, et al., 2020
Zm00001d014471	DEK55	E	mitochondrial	Yes	24 RNA editing sites decreased and 7 RNA editing sites increased	ZmMORF1, ZmMORF8	2020	Ren, Ru Chang, et al., 2020
Zm00001d013136	DEK36	E+	mitochondrial	No	atp4-59, nad7-383 and ccmFN-302		2016	Wang, Gang, et al., 2016
Zm00001d022480	EMP9	E+	mitochondrial	No	ccmB-43 and rps4-335		2016	Yang, Yan‐Zhuo, et al., 2016
GRMZM2G345128	DEK39	E+	mitochondrial	No	nad3-247 and nad3-275		2018	Li, Xiaojie, et al., 2018
Zm00001d025446	SMK6	E+	mitochondrial	Yes	nad1-740, nad4L-110, nad7-739, and mttB-138,139		2019	Ding, Shuo, et al., 2019
Zm00001d023331	DEK40	E+	mitochondrial	No	cox3-314, nad2-26 and nad5-1916		2019	Ren, Ru Chang, et al., 2019
Zm00001d022394	DEK2849	E+	mitochondrial	No	nad3-44 reduced and nad3-317 abolished		2021	This study
Zm00001d045089	PPR2263	DYW	mitochondrial	No	nad5-1550 and cob-908		2012	Sosso, Davide, et al., 2012
Zm00001d042039	EMP5	DYW	mitochondrial	Yes	rpl16-458 abolished,nad9-190, nad9-356, cox3-245, cox-257, rps12-71, rps12-196, rps12-221, rps12-269, rps12-284 decreased and atp6-953, nad1-536, nad1-832, cob-1098, rps16-444 increased	ZmMORF8	2013	Zheng, Peng, et al., 2019
GRMZM2G471348	EMP18	DYW	mitochondrial	No	atp6-635 and cox2-449 abolished		2018	Li, Xiu‐Lan, et al., 2018
Zm00001d033495	EMP21	DYW	mitochondrial	Yes	nad7-77, atp1-1292, atp8-437, nad3-275 and rps4-870 abolished and 76 sites reduced	ZmMORF8	2019	Wang, Yong, et al., 2019
Zm00001d040222	PPR27	DYW	mitochondrial	Yes	ccmFN-1357 and rps3-707 completely lost，rps12-221, rps13-100, rps13-256, rps13-287, nad2-355, and cox2-482	ZmMORF1	2020	Liu, Rui, et al., 2020
Zm00001d043107	DEK46	DYW	mitochondrial	No	nad7 C878 of intron 3 and C1581 of intron 4		2020	Xu, Chunhui, et al., 2020
Zm00001d048451	qKW9	DYW	chloroplast	No	ndhB-246		2020	Huang, Juan, et al., 2020
Zm00001d016798	DEK605	DYW	mitochondrial	No	nad1-608		2020	Fan, Kaijian, et al., 2020
Zm00001d028422	EMP17	DYW	mitochondrial	No	cmFC-799 and nad2-677 abolished, and ccmFC-906 and -966 reduced		2021	Wang, Yong, et al., 2021
Zm00001d013081	ZmPPR26	DYW	chloroplast	No	atpA-1148		2021	Liu, Xin-Yuan, et al., 2021

## Sheet: Table S2
Table S2. Primers used in this study.
Name	Sequence (5' to 3')	Use for
umc1125-F	TTTTACTTCTCAGCGGTAGATCGG	Primers used for fine-mapping
umc1125-R	CGTCCGACATCTTGCTTTTCTATC
InD317535-F	ATAGCGGCGAGATGTCCTT
InD317535-R	GAATGCGGGACCAAGATGT
S036113-F	TTCTTCTCTTTCAGCCTTTG
S036113-R	TCTTAACTGACTGATGGATA
S031298-F	ACAAGGCTGCAAGTCATTCA
S031298-R	AGTTCGGTTTGTGACTGCAT
S326328-F	CTTCATAACCTTCGTCCGCA
S326328-R	GTGGCAGCGAAGAGATTCAA
S010342-F	TTCTCCTCTTTGTCCAGACG
S010342-R	AAATGCGCATGAATTTGTTT
umc2333-F	GAATTGGATGTTATTCGGATCGTC
umc2333-R	TGCCTCCTTTTTCTGATCTACACC
Zm00001d022394-1F	TAAATCTTCGAAGCATGACCATAA	The full-length sequence alignment of Dek504 in WT and dek504-ref
Zm00001d022394-1R	GATAAAGGAAACGCTGAACTGAAT
Reseq-1F	CCAAACTCCTCTCCCTCTCC
Reseq-1R	TTCTTTTTGTGAGGGGCTGT
263qPCR-1F	TCACCACCACCAAGTCAGTT	qRT-PCR analysis of Dek504 gene expression
263qPCR-1R	ATGACCTCGCAGGGGATT
263-YXB-1F	AGCAGGCTTTGACTTTATGCATTCCGCCGCCTCCACCA	Construct p35S::DEK504-eYFP vector
263-YXB-R2_T	TGGGTCTAGAGACTTTCTCACCAGATCAAGGTTTG
ZmGAPDH-1F	AGGATATCAAGAAAGCTATTAAGGC	Internal control for Dek504 and AOX gene expression
ZmGAPDH-1R	GTAGCCCCACTCGTTGTCG
nad3-F	CTTTCCTATGTCCTTCCCCC	Analysis of nad3 RNA editing
nad3-R	GAGGAGAGCGAGAGAACGAA
ZmAox1-qpcr-F	CCTATTGGACCGTCAAATTACTGC	qRT-PCR for AOX
ZmAox1-qpcr-R	CACTGTTTCCAGCATCATAGCAC
ZmAox2-qpcr-F	CCAAGACGCTGATGGATAAGGT
ZmAox2-qpcr-R	CCACGGTTTCCAGCATCAT
ZmAox3-qpcr-F	CGGCACCGAGAAGCATGA
ZmAox3-qpcr-R	CTGGTCCACTTCCACTCCGT
MORF1-PGAD-F	CACCTTCCCTGCAATCGCCGTCGC	Yeast two-hybrid analysis
MORF1-PGAD-R	TCACGAAGACGCGGACTCGG
MORF2-PGAD-F	AGCAGGCTTTGACTTTATGGCCACCGCAGCACG
MORF2-PGAD-R	TGGGTCTAGAGACTTTTTAACTGAAACAGAAGATGAAATCACATTGCAC
MORF3-PGAD-F	AGCAGGCTTTGACTTTATGGCAGCCGCATCAGCGACGC
MORF3-PGAD-R	TGGGTCTAGAGACTTTTCAGTGCTGCTCCTGATTCTGTGTAGCGGC
MORF4-PGAD-F	AGCAGGCTTTGACTTTATGGCCCTCGCACTGCGCCT
MORF4-PGAD-R	TGGGTCTAGAGACTTTTTACTGCCTTCCCTGCCAGTTTCCTTGTCCT
MORF5-PGAD-F	AGCAGGCTTTGACTTTATGGCCGCCGCCGCCG
MORF5-PGAD-R	TGGGTCTAGAGACTTTTCATCGCTGGTTCTCCCTCCTGCGTGCG
MORF6-PGAD-F	AGCAGGCTTTGACTTTATGGCCGCCGCCGCGGC
MORF6-PGAD-R	TGGGTCTAGAGACTTTTCATCGCTGGTTCTCCCTCCTGCGTGCGTA
MORF8-PGAD-F	AGCAGGCTTTGACTTTATGGCGTCGGCGTCGCGTGC
MORF8-PGAD-R	TGGGTCTAGAGACTTTTCACTGGAAGTTGGAGTTGCCTCCTTGACCC
OORM2-1-PGAD-1F	GGAGGCCAGTGAATTCATGGCGGCGGCGGCTCG
OORM2-1-PGAD-1R	CGAGCTCGATGGATCCTCATCGACCGTGTATGGC
OORM2-2-PGAD-1F	GGAGGCCAGTGAATTCATGGCGGCGGCTGTGGCG
OORM2-2-PGAD-1R	CGAGCTCGATGGATCCCTACTGTGCACCCCAGGA
OORM4-PGAD-1F	GGAGGCCAGTGAATTCATGGCGGCCGAGGACCAG
OORM4-PGAD-1R	CGAGCTCGATGGATCCTCAGCCCCGGTTGCTGAC
OORM5-PGAD-1F	GGAGGCCAGTGAATTCATGGCGGCCTTCAACAAG
OORM5-PGAD-1R	CGAGCTCGATGGATCCTCAAGCATCATAGCTTTG
PGBK-263-F	CATGGAGGCCGAATTCATGCATTCCGCCGCCTCC
PGBK-263-R	TAGTTATGCGGCCGCTGCAGCTACACCAGATCAAGGTTTGGAACA
